# Supplementary material for: Metabolic investigation of host/pathogen interaction using MS2-infected Escherichia coli
Source: BMC Syst Biol. 2009 Dec 30;3:121. doi: 10.1186/1752-0509-3-121 (PMC2813233; doi:10.1186/1752-0509-3-121)
Supplement: Additional file 1 — Calculation of uninfected and infected cell properties. Experimental data provided was used to calculate various properties of uninfected and MS2-infected Escherichia coli cells. [file 1752-0509-3-121-S1.XLS]

## Sheet: Uninfected cell data
Glucose uptake rate of uninfected E. coli C-3000 cells in minimal M9 media
Culture A				Culture B				Culture C
time (min)	OD600	glucose (mg/l)		time (min)	OD600	glucose (mg/l)		time (min)	OD600	glucose (mg/l)
60	0.292	3568		60	0.306	3637		60	0.302	3688
120	0.588	3341		120	0.62	3372		120	0.622	3409
150	0.764	3148		150	0.812	3187		150	0.838	3201
180	1.01	2902		180	1.04	2846		180	1.24	2885
210	1.52	2555		210	1.55	2425		210	1.7	2431
	Glucose uptake rate (mmol/g DW h)
Culture A	10.9
Culture B	12.5
Culture C	12.1
Average	11.9
Std Error	0.5
Oxygen uptake rate of uninfected E. coli C-3000 cells in minimal M9 media
Culture D				Culture E
Time (min)	OD600	Dissolved Oxygen (mg/l)		Time (min)	OD600	Dissolved Oxygen (mg/l)
0	0.193	6.95		0	0.151	7.25
30	0.178	5.65		30	0.198	6.25
60	0.256	5.05		60	0.301	5.25
90	0.318	4.55		90	0.422	4.25
120	0.514	3.85		120	0.604	3.05
150	0.612	2.95		150	0.84	0.45
180	0.844	1.75		180	1.08	0
210	1.1	0.15		210	1.47	0
240	1.48	0		240	2.26	0
Parameter values
kLa	62.28 h-1
Soxysat	0.000207 mol/l
	Oxygen uptake rate (mmol/g DW h)
Culture D	25.5
Culture E	28.4
Average	26.9
Std Error	1.4
Growth rate of uninfected E. coli C-3000 cells in minimal M9 media
	Growth rate (h-1)
Culture A	0.64
Culture B	0.63
Culture C	0.69
Culture D	0.6
Culture E	0.67
Average	0.65
Std Error	0.02
Note : Data presented above is only for the log phase growth of cells

## Sheet: Infected cell data
Glucose uptake rate of MS2-infected E. coli C-3000 cells in minimal M9 media
Culture F						Culture G						Culture H
time (min)	X (cells/ml)	Y (cells/ml)	P (Pfu/ml)	S (molecules/ml)		time (min)	X (cells/ml)	Y (cells/ml)	P (Pfu/ml)	S (molecules/ml)		time (min)	X (cells/ml)	Y (cells/ml)	P (Pfu/ml)	S (molecules/ml)
0	748000000	0	11900000000	9.06509e+18		0	760000000	0	9060000000	9.25896e+18		0	788000000	0	15100000000	7.56761e+18
30	10000000	1144000000	2540000000	7.88181e+18		30	10000000	1076000000	1760000000	8.28292e+18		30	10000000	1098000000	1620000000	6.62834e+18
75	10000000	1790000000	25000000000	5.34813e+18		75	10000000	1500000000	22000000000	6.18712e+18		75	10000000	1620000000	24000000000	4.37544e+18
110	2060000000	0	42000000000	4.10469e+18		110	948000000	0	34000000000	5.14758e+18		110	968000000	0	39000000000	3.11529e+18
140	1700000000	0	63000000000	3.01835e+18		140	604000000	0	29000000000	4.05455e+18		140	7.16e+08	0	49000000000	2.80777e+18
170	1570000000	0	35000000000	2.02895e+18		170	640000000	0	79000000000	4.48575e+18		170	832000000	0	54000000000	2.37323e+18
200	2150000000	0	140000000000	1.92199e+17		200	1004000000	0	120000000000	3.86403e+18		200	1004000000	0	150000000000	1.83174e+18
230	2170000000	0	260000000000	3.34556e+15		230	1130000000	0	170000000000	3.16877e+18		230	1.41e+09	0	170000000000	1.11642e+18
Experimentally measured parameters for modeling
k2	0 min-1
k3	0.0167 min-1
k4	0.1667 PFU/cell min
k5	0 min-1
k6	0 min-1
μmax,R	0.008 min-1
μmax,X	0.0108 min-1
KS,Z	4.17x1015 molecules glucose/ml
YZ/S	3.24x10-10 cells/molecule glucose
Parameters determined by non-linear regression analysis
Culture F						Culture G						Culture H
k1	1.09x10-11 (min PFU/ml)-1					k1	5.07x10-12 (min PFU/ml)-1					k1	5.58x10-12 (min PFU/ml)-1
KS,R	3.03x1015 molecules glucose/ml					KS,R	4.35x1015 molecules glucose/ml					KS,R	3.2x1015 molecules glucose/ml
YR/S	3.51x10-10 cells/molecule glucose					YR/S	9.68x10-10 cells/molecule glucose					YR/S	7.07x10-10 cells/molecule glucose
k7	4.16x107 molecules glucose/cell min					k7	3.34x107 molecules glucose/cell min					k7	3.58x107 molecules glucose/cell min
	Glucose uptake rate (mmol/g DW h)
Culture F	13.8
Culture G	11.1
Culture H	11.9
Average	12.3
Std Error	0.8
